# Supplementary material for: Computational recognition of regulator genes and signature for ferroptosis with implications on immunological properties and clinical management of atopic dermatitis
Source: Front Immunol. 2024 Sep 6;15:1412382. doi: 10.3389/fimmu.2024.1412382 (PMC11412816; doi:10.3389/fimmu.2024.1412382)
Supplement: Supplementary file 2 [file Table1.xlsx]

## Sheet: Sheet1
		Gene	Coef
		ALOXE3	1.77401
		FABP4	0.536059
		MAP3K14	-4.50239
		EGR1	-0.19956
